# Supplementary material for: Community Structure, Biodiversity and Spatiotemporal Distribution of the Black Flies (Diptera: Simuliidae) Using Malaise Traps on the Highest Mountain in Thailand
Source: Insects. 2021 May 31;12(6):504. doi: 10.3390/insects12060504 (PMC8229545; doi:10.3390/insects12060504)
Supplement: Supplementary file 1 [file insects-12-00504-s001.zip]

Archive with 2 entries (2 files):
- Supplementary files/TableS1_Species composition and spatiotemporal in abundant and richness variation.pdf
- Supplementary files/TableS2_Diversity information of six collection sites.pdf
